# Supplementary material for: Helicobacter pylori in Native Americans in Northern Arizona
Source: Diseases. 2022 Mar 23;10(2):19. doi: 10.3390/diseases10020019 (PMC9036257; doi:10.3390/diseases10020019)
Supplement: Supplementary file 1 [file diseases-10-00019-s001.zip]

Archive with 1 entries (1 files):
- diseases-1636941-supplementary.pdf
